# Supplementary material for: Empathic Listening and Communication Competencies Among Oncology Healthcare Professionals in Croatia: A Cross-Sectional Study Conducted in 2025
Source: Healthcare (Basel). 2026 Jun 24;14(13):1842. doi: 10.3390/healthcare14131842 (PMC13361448; doi:10.3390/healthcare14131842)
Supplement: Supplementary file 1 [file healthcare-14-01842-s001.zip]

Archive with 1 entries (1 files):
- healthcare-4383041-supplementary.pdf
